# Supplementary material for: Interferons and Toxoplasma gondii shape PD-L1 regulation in retinal barrier cells: the critical role of proteases
Source: Front Immunol. 2025 Jun 17;16:1607247. doi: 10.3389/fimmu.2025.1607247 (PMC12209286; doi:10.3389/fimmu.2025.1607247)
Supplement: Supplementary Data Sheet 2 — Raw data, excel table with MFI measurements, qPCR folds, WB folds used to make the graphs of this study. [file Table1.xlsx]

## Sheet: Figure 1 and 2 MFI measurements
	Astrocyte							Astrocyte
	MFI PDL1	Control	Bêta	Gamma	Lambda	RH		Control	Me49
	R1	1859.75	2666.91	4416.24	3490.26	3824.38		10032.1	7459.4
		2003.26	3545.82	3818.97	1831.8	3594.8		7955.06	8323.18
		2301.53	4636.52	4883.26	3144.59	2373.15		6777.59	7034.67
	R2	2313.04	4957.7	4069.06	2332.69	1608.75		7354	5997.04
		x	3577.2	2253.52	2434.5	2298.73		6134.61	6501.44
		3100.93	3097.34	2992.11	2097.18	1530.46		8587.45	7431.57
	R3					3965.56			8539.18
						2649.65			5476.1
						2865.1			6249.44
	R4					2432.8			7140.07
						2150.42			5587.1
						2124.77			7242.38
	Microglia							Microglia
	MFI PDL1	Control	Bêta	Gamma	Lambda	RH		Control	Me49
	R1	2986.34	3961.99	4507.59	2766.06	3246.96		4578.2	4738.94
		4122.83	4409.61	3117.2	2643.16	3595.06		12832.2	6247.16
		2602.54	x	3184.74	2634.63	2136.48		11811.7	8336.53
	R2	2937.08	4120.16	4018.19	3329.53	2926.47		11841.7	4787.09
		3094.44	4260.74	2749.74	3600.16	3050.27		6792.82	7815
		3281.23	4650.05	2883.53	2792.72	4961.3		15243.8	4435.43
	R3					4190.9		14054.3	8742.3
						2919.5		8920.84	7485.34
						4970.62		x	x
	R4					3485.51
						3782.21
						3481.54
	Müller							Müller
	MFI PDL1	Control	Bêta	Gamma	Lambda	RH		Control	Me49
	R1	2986.92	6447.88	7080.19	7400.78	2697.63		8481.99	7367.06
		3879.71	5992.1	7758.82	5895.47	2469.89		8618.37	6651.74
		3906.02	4796.69	7596.61	5934.13	2025.39		7097.46	5863.01
	R2	3792.59	4516.96	9110.27	8409.66	2327.83		7138.3	8041.34
		2967.26	4076.55	10655.5	8560.42	3521.29		7367.93	8504.62
		3009.59	5627.75	10645.8	8875.92	3171.39		7340.69	7023.08
	R3	4159.93				3579.92			6899.33
						3567.25			6757.88
						4144.9			6952.86
	R4					3427.92			6396.21
						3486.03			7130.81
						2917.02			7073.6
		Cell type
		Astrocyte	Müller	Microglia
	R1	1859.75	2986.92	2986.34
		2003.26	3879.71	4122.83
		2301.53	3906.02	2602.54
	R2	2313.04	3792.59	2937.08
		4026.15	2967.26	3094.44
		3100.93	3009.59	3281.23
			4159.93
		Microglia SD
		control	RH infected
	R1	4118.53	5513.54
		4446.34	5644.56
		4480.31	4562.4
	R2	4442.82	3585.19
		4292.82	3034.18
		3744.52	4920.43
	R3		6376.18
			6152.45
			5822.77
	R4		5562.08
			5023.52
			5911.61

## Sheet: Figure 1 and 2 RTqPCR Folds
		Astrocytes		Contrôle	IFN-β	IFN-γ	IFN-λ		Astrocytes		Control	RH	Me49	IFN-γ
		R1	1	1	1.23548	2.01737	0.799165		R1	1	1	1.6358	0.95	2.77
			2	1	1.86546	2.45755	0.842334			2	1	1	0.56	2.71
			3	1	2.3423	1.72284	1.09878			3	1	1.00696	1.04	3.2
		R2	4	1	4.89056	4.78991	1.39474		R2	4	1	1.02811	1.04	2.33
			5	1	1.22264	1.12506	0.469761			5	1	1.15669	0.84	1.63
			6	1	x	2.37841	1.19748			6	1	0.655197	0.89	3.42
		R3	7	1	2.37841	1.47427	1.13288		R3	7	1	0.594604	0.88	2.9897
			8	1	1.89212	2.49666	0.707107			8	1	1.11729	0.41	4.05584
			9	1	1.86607	1.43396	0.926588			9	1	x	0.89	1.22264
		R4	10	1	1.82766	1.93187	1.34723		R4	10	1			1.31039
			11	1	1.82766	1.44393	1.29235			11	1			1.70527
			12	1	x	1.14076	x			12	1			1.65864
										12	1			2.08493
		Microglies		Contrôle	IFN-β	IFN-γ	IFN-λ		Microglies		Control	RH	Me49	IFN-γ
		R1	1	1	3.7234	3.13956	1.36618		R1	1	1	3.41054	1.55833	4.37717
			2	1	2.80773	2.68362	1.3254			2	1	1.39474	3.50642	3.09513
			3	1	2.38076	1.6028	0.951057			3	1	1.1487	1.31951	2.20381
		R2	4	1	3.605	3.45815	1.31951		R2	4	1	1.62451	0.757858	1.43396
			5	1	2.86791	3.4822	x			5	1	1.31039	1.05702	1.51572
			6	1	x	x	x			6	1	1.84038	1.69349	2.23457
		R3	7	1	3.36359	2.69447	2.77022		R3	7	1	3.01049	0.920188	3.01049
			8	1	2.62079	1.23114	0.82932			8	1	1.43396	x	1.38511
			9	1	2.02792	1.25701	x			9	1	x	x	2.46229
		R4	10	1	2.26577	2.11404	1.67018		R4	10	1			2.26577
			11	1	1.45397	1.16473	1.03526			11	1			2.62079
			12	1	1.53688	1.28343	0.97942			12	1			1.55833
		Müller		Contrôle	IFN-β	IFN-γ	IFN-λ		Müller		Control	RH	Me49	IFN-γ
		R1	1	1	4.83924	4.31862	1.12694		R1	1	1	0.50468	1.04316	4.45374
			2	1	5.02648	4.56168	0.755671			2	1	0.749951	0.819794	4.85444
			3	1	5.77542	x	1.26248			3	1	0.960774	1.23531	7.89446
		R2	4	1	7.4127	7.06162	0.952638		R2	4	1	0.964634		3.75067
			5	1	3.13834	x	1.02811			5	1	0.976927	1.38616	4.32811
			6		x	x	1.23971			6	1	0.928417	0.856755	3.19905
		R3	7	1	3.68075	2.80889	1.10191		R3	7	1	1.24242	0.83126	2.18667
			8	1	2.82843	3.07375	1.11729			8	1	0.675762	1.36599	2.19143
			9	1	x	x	x			9	1	1.08029	x	2.78168
		R4	10	1	1.76541	1.36604	0.97942		R4	10	1			1.62004
			11	1	1.61328	1.8025	1.28343			11	1			3.07233
			12	1	1.51572	2.41162	1.02101			12	1			3.42382
		RPE		Contrôle	MEM	IFN-β	IFN-γ	IFN-λ		RPE		Contrôle	RH	Me49	IFN-γ
		R1	1	1	NR	5.54044	7.01285	1.89212		R1	1	1	1.06251	1.01303	7.01285
			2	1	NR	3.89062	6.77396	1.04972			2	1	1.0008	1.07803	6.77396
			3	1	NR	2.96905	x	0.757858			3	1	1.07895	0.799985	4.59479
		R2	4	1	NR	3.11666	4.59479	1		R2	4	1	1.20883	1.00536	4.95883
			5	1	NR	2.62079	4.95883	0.895025			5	1	2.20381	2.36199	2.25012
			6	1	NR	4.85678	x	1.56917			6	1	1.10191	1.32869	5.77572
		R3	7	1	NR	2.94854	2.25012	0.933033		R3	7	1	0.870551	0.817902	3.27161
			8	1	NR	3.86375	5.77572	1.25701			8	1	2.41162	1.95884	x
			9	1	NR	3.70635	3.27161	1.41421			9	1	1.23114	1.11729	x
		R4	10	1	1.1487	NR	NR	NR			10	1	0.939523	0.678302
			11	1	1.17283	NR	NR	NR
			12	1	1.60214	NR	NR	NR
			13	1	0.692555	NR	NR	NR
		Cell types
		RPE	Microglies	Müller	Astrocyte
		1	2.9152	4.31641	2.48609
		1	3.47946	4.57658	2.11583
		1	3.94499	3.92442	1.59063
		1	4.08083	8.80829	2.34382
		1	3.07375	5.1337
		1	2.21914
		1

## Sheet: Figure 3 MFI measurements
		PD-L1						ZO-1
		R1	MEM-Nic	DMEM	Co-pbs	Co-RH		R1	MEM-Nic	DMEM	Co-pbs	Co-RH
			31.411	53.842	48.77	31.844			85.062	79.123	62.345	39.033
			99.224	39.108	44.107	19.2			100.663	74.216	68.332	36.009
			45.62	47.353	33.452	16.822			79.497	78.952	58.852	34.056
			22.229	19.813	54.56	26.586			48.758	55.731	80.066	42.558
			18.654	24.353	60.898	23.127			43.422	51.643	87.563	40.796
			45.428	24.394	51.264	30.927			48.053	56.471	108.112	51.983
			45.348	38.175	24.405				62.517	97.705	31.411
			66.836	49.478					77.841	91.684
			41.906	49.955					77.377	94.787
			47.371						38.643
			20.487						43.608
			23.024						64.674
		PD-L1						ZO-1
		R2	MEM-Nic	DMEM	Co-pbs	Co-RH		R2	MEM-Nic	DMEM	Co-pbs	Co-RH
			51.479	89.288	85.188	48.502			83.113	182.171	101.963	86.597
			63.472	74.604	84.821	43.9			94.816	163.923	102.299	91.253
			69.208	48.342	51.95	40.823			145.526	163.278	114.506	81.989
			x	65.856	58.463	42.671			117.473	129.085	106.859	96.795
			x	56.726	48.872	54.847			105.568	86.112	108.82	107.78
			55.421	44.838	47.452	59.641			151.522	123.553	132.914	83.115
			58.085	75.409	73.618	77.019			146.985	109.577	156.271	91.828
			58.422	97.462	77.185	x			119.541	112.769	97.359	78.433
			61.06	66.326	65.364	x			116.916	95.192	131.796	129.874
			89.478	85.303	41.937	35.307			115.93	88.976	110.868	100.365
			76.439	94.796	47.791	31.475			128.922	90.916	87.223	91.139
			87.652	x	49.138	31.912			123.589	x	73.824	87.053
		PD-L1						ZO-1
		R3	MEM-Nic	DMEM	Co-pbs	Co-RH		R3	MEM-Nic	DMEM	Co-pbs	Co-RH
			53.43	74.991	78.926	40.595			76.033	90.946	73.983	82.959
			51.001	66.144	70.601	38.236			73.693	78.533	69.415	85.887
			61.118	60.243	69.605	36.585			127.205	70.007	70.311	60.19
			68.114	68.206	62.676	59.066			77.374	80.827	59.127	67.274
			57.672	77.177	62.824	57.402			85.931	74.654	58.201	69.735
			57.206	77.521	60.221	54.482			81.752	75.587	71.354	66.707
								The measurement of specific ZO-1 tight junction fluorescence was realized as follows (https://imagej.net/imaging/segmentation): First, auto threshold (method=default white) was applied, then the image was converted to mask and copied by the tool “Create selection”. This selection was then restored on the raw image and the mean gray values and area data were gathered. The same protocol was applied…

## Sheet: Figure 1 WB Folds
			Microglia
			Control	RH	Me49
		blot 1	1	1.71899	1.89954
		blot 2	1	2.05153	1.71166
		blot 3	1	1.38313	1.12817
		blot 4	1	1.22838	1.09305
			Astrocyte
			Control	RH	Me49
		blot 1	1	1.50449	1.64489
		blot 2	1	1.02088	0.98437
		blot 3	1	1.13155	1.75519
		blot 4	1	1.01077	0.53156
			Müller
			Control	RH	Me49
		blot 1	1	0.844645	0.781276
		blot 2	1	2.58708	1.46114
		blot 3	1	1.04739	1.90385
			RPE
			Control	RH	Me49
		blot 1	1	-3.34323	ND
		blot 2	1	-3.86181	ND
		blot 3	1	-2.05769	ND
		blot 4	1	-1.35746	ND
		blot 5	1	-1.38405	ND
		Normalyzed to beta-actin band and corresponding negatif control
		ND :	No data
		Also see uncroped WB images
